# Supplementary material for: Predicting the Burden for Surgical Aortic Valve Replacement in a Tertiary Centre: The Impact of Aged Populations for the Next Decades
Source: J Clin Med. 2025 May 12;14(10):3365. doi: 10.3390/jcm14103365 (PMC12111943; doi:10.3390/jcm14103365)
Supplement: Supplementary file 1 [file jcm-14-03365-s001.zip]

Archive with 5 entries (4 files):
- jcm-3613506-supplementary/__MACOSX/
- jcm-3613506-supplementary/__MACOSX/._Supplementary Table 1.docx
- jcm-3613506-supplementary/__MACOSX/._Supplementary Table 2.docx
- jcm-3613506-supplementary/Supplementary Table s1.pdf
- jcm-3613506-supplementary/Supplementary Table s2.pdf
